# Supplementary material for: Diversity and Chemical Characterization of Apple (Malus sp.) Pollen: High Antioxidant and Nutritional Values for Both Humans and Insects
Source: Antioxidants (Basel). 2024 Nov 9;13(11):1374. doi: 10.3390/antiox13111374 (PMC11591099; doi:10.3390/antiox13111374)
Supplement: Supplementary file 1 [file antioxidants-13-01374-s001.zip]

Archive with 1 entries (1 files):
- antioxidants-3250743-supplementary.pdf
